# Supplementary material for: Brewpitopes: a pipeline to refine B-cell epitope predictions during public health emergencies
Source: Front Immunol. 2023 Dec 6;14:1278534. doi: 10.3389/fimmu.2023.1278534 (PMC10730938; doi:10.3389/fimmu.2023.1278534)
Supplement: Supplementary Table 1 — Amino acid changes and sequence position of mutations in the S protein of variants of concern. [file Table_1.xlsx]

## Sheet: Sheet1
VOC	Mutation
Alpha	H69-, V70-, Y144-, N501Y, A570D, D614G, P681H, T716I, S982A, D1118H
Beta	K417N, E484K, N501Y, D614G, A701V
Gamma	K417T, E484K, N501Y, D614G, H655Y
Delta	L452R, T478K, D614G, P681R
Omicron	A67V, H69-, V70-, T95I, G142-, V143-, Y144-, Y145D, N211-, L212I, G339D, S371L, S373P, S375F, K417N, N440K, G446S, S477N, T478K, E484A, Q493R, G496S, Q498R, N501Y, Y505H, T547K, D614G, H655Y, N679K, P681H, N764K, D796Y, N856K, Q954H, N969K, L981F, 214EPE
