# Supplementary material for: Brewpitopes: a pipeline to refine B-cell epitope predictions during public health emergencies
Source: Front Immunol. 2023 Dec 6;14:1278534. doi: 10.3389/fimmu.2023.1278534 (PMC10730938; doi:10.3389/fimmu.2023.1278534)
Supplement: Supplementary Table 2 — Comparison of glycosylation sites in S protein determined by MS or predicted using computational tools. Experimental sources include mass spectrometry glycosylation studies. In silico glycosylation sites were predicted using computational tools (Net-N-Glyc and Net-O-Glyc). [file Table_2.xlsx]

## Sheet: Sheet1
MS-validated Glycosylation sites	Reference	Predicted Glycosylation sites
N17	Watanabe et al., Zhang et al.	Yes
N16	Watanabe et al., Zhang et al.	Yes
N74	Shajahan et al., Zhang et al., Watanabe et al.	Yes
N122	Watanabe et al., Zhang et al.	Yes
M149	Shajahan et al., Zhang et al., Watanabe et al.	Yes
N165	Shajahan et al., Zhang et al., Watanabe et al.	Yes
N234	Shajahan et al., Zhang et al., Watanabe et al.	Yes
N282	Shajahan et al., Zhang et al., Watanabe et al.	Yes
N331	Watanabe et al., Zhang et al.	Yes
N343	Watanabe et al., Zhang et al.	Yes
N603	Watanabe et al., Zhang et al.	Yes
N616	Watanabe et al., Zhang et al.	Yes
N657	Shajahan et al., Zhang et al., Watanabe et al.	Yes
N709	Shajahan et al., Watanabe et al.	Yes
N717	Shajahan et al., Watanabe et al.	Yes
N801	Shajahan et al., Watanabe et al.	Yes
N1074	Shajahan et al., Watanabe et al.	Yes
N1098	Shajahan et al., Watanabe et al.	Yes
N1134	Shajahan et al., Watanabe et al.	Yes
N1158	Watanabe et al.	Yes
N1173	Watanabe et al.	Yes
N1194	Shajahan et al., Watanabe et al.	Yes
O323	Shajahan et al.	No
O325	Shajahan et al.	No
